# Supplementary material for: Removal of Toxic and Essential Nutrient Elements from Commercial Rice Brands Using Different Washing and Cooking Practices: Human Health Risk Assessment
Source: Int J Environ Res Public Health. 2022 Feb 23;19(5):2582. doi: 10.3390/ijerph19052582 (PMC8909527; doi:10.3390/ijerph19052582)
Supplement: Supplementary file 1 [file ijerph-19-02582-s001.zip]

Archive with 1 entries (1 files):
- ijerph-1538948-supplementary.pdf
